# Supplementary material for: Adiponectin GWAS loci harboring extensive allelic heterogeneity exhibit distinct molecular consequences
Source: PLoS Genet. 2020 Sep 11;16(9):e1009019. doi: 10.1371/journal.pgen.1009019 (PMC7511027; doi:10.1371/journal.pgen.1009019)
Supplement: S1 Table — (XLSX) [file pgen.1009019.s019.xlsx]

## Sheet: S1 Table
S1 Table. METSIM association results (P<0.05) for previously reported adiponectin-associated variants
Chr	Variant	Position	Nearby gene	METSIM association results						Previously reported association results
				Imp. r2	EA (EAF)	NEA	Effect (SE)	P-value		Ancestry	EA (EAF)	Effect	P-value	Sample Size	PubMed ID
1	rs3001032	219727779	LYPLAL1	1	C (0.32)	T	0.049 (0.02)	0.003		EUR	C (0.30)	0.02	4e-08	39883	22479202
2	rs925735	227179630	IRS1	0.99	C (0.40)	G	0.091 (0.02)	4.1e-09		EUR	C (0.36)	0.02	2e-08	39883	22479202
3	rs2590838	52622086	GNL3	1	A (0.47)	G	0.078 (0.02)	5.06e-07		EUR	A (0.49)	0.03	2e-13	39883	22479202
3	rs1108842	52720080	GNL3	1	C (0.47)	A	0.078 (0.02)	5.05e-07		EUR	C (0.50)	0.03	1e-13	39883	22479202
3	rs11924390	186433099	KNG1-ADIPOQ	GT	T (0.70)	C	0.076 (0.02)	3.51e-06		EAS	C (0.50)	0.06	2e-09	3550	24105470
3	rs822354	186480206	ADIPOQ	GT	A (0.77)	G	0.156 (0.02)	2.53e-18		EUR	A (0.68)	-	4e-08	2217	21700879
3	rs266717	186530484	ADIPOQ	GT	T (0.29)	C	0.111 (0.02)	1.01e-11		EUR	T (0.52)	1.07	9e-19	14733	21700879
3	rs6810075	186548565	ADIPOQ	0.99	T (0.45)	C	0.109 (0.02)	4.33e-13		EUR	T (0.93)	0.06	2e-42	39883	22479202
3	rs10937273	186549695	ADIPOQ	1	A (0.29)	G	0.163 (0.02)	8.1e-23		EAS	A (0.40)	0.12	2e-22	3550	24105470
3	rs1648707	186551711	ADIPOQ	GT	A (0.60)	C	0.129 (0.02)	2.51e-17		EUR	A (0.93)	0.94	3e-12	14733	21700879
3	rs864265	186554292	ADIPOQ	GT	G (0.91)	T	0.160 (0.03)	1.61e-09		EAS	G (0.88)	0.13	1e-19	3550	24105470
3	rs182052	186560782	ADIPOQ	0.99	G (0.43)	A	0.117 (0.01)	1.08e-14		EUR	G (-)	0.062	5e-44	39883	22479202
3	rs17366568	186570453	ADIPOQ	GT	G (0.87)	A	0.254 (0.02)	3.18e-31		EUR	G (0.89)	0.13	1e-41	18454	20018283
5	rs4311394	53300662	ARL15, FST	GT	A (0.77)	G	0.070 (0.02)	6.3e-05		EUR	A (0.59)	0.96	3e-08	14733	21700879
6	rs998584	43757896	VEGFA	GT	C (0.50)	A	0.064 (0.02)	2.42e-05		EUR	C (0.50)	0.03	3e-08	39883	22479202
10	rs3943077	122945086	WDR11, FGFR2	0.99	A (0.69)	G	0.049 (0.02)	0.003		EAS	A (0.57)	0.07	3e-14	3550	24105470
12	rs7955516	20498036	PDE3A	0.99	C (0.29)	A	0.058 (0.02)	0.000588		EUR	C (0.40)	0.02	4e-08	39883	22479202
12	rs601339	124203832	DNAH10	0.99	A (0.14)	G	0.053 (0.02)	0.02		EUR	G (0.70)	0.03	3e-10	39883	22479202
16	rs2925979	81534790	CMIP	GT	C (0.69)	T	0.080 (0.02)	6.82e-07		EUR	C (0.70)	0.04	3e-21	39883	22479202
										EAS	C (0.59)	0.08	2e-10	3550	24105470
16	rs3865188	82650717	CDH13	GT	A (0.57)	T	0.072 (0.02)	2.98e-06		EAS	A (0.53)	0.11	4e-30	3550	24105470
16	rs4783244	82662268	CDH13	0.99	G (0.51)	T	0.101 (0.02)	4.18e-11		EAS	G (0.70)	0.346	6e-17	941	21771975
										EAS	G (0.64)	0.33	7e-165	3550	24105470
16	rs12051272	82663288	CDH13	0.99	G (0.89)	T	0.430 (0.02)	1.76e-68		EUR	G (0.97)	0.26	1.1e-14	24216	22479202
										EAS	- (-)	-	5e-40	3310	22065538
16	rs12922394	82672327	CDH13	0.99	G (0.89)	T	0.430 (0.02)	1.76e-68		EUR	G (0.97)	0.26	1e-14	39883	22479202
19	rs889140	33889000	PEPD	1	A (0.39)	G	0.039 (0.02)	0.01		EAS	A (0.45)	0.08	4e-12	3550	24105470
19	rs731839	33899065	PEPD	GT	A (0.66)	G	0.073 (0.02)	3.8e-06		EUR	A (0.65)	0.03	8e-12	39883	22479202
METSIM evidence for association for adiponectin-associated variants reported previously. Variants are shown only if they met quality control thresholds in METSIM (MAF > 0.01; imputation r2 > 0.3) and showed a consistent directions of effect with the previous reported association. Chromosome positions are based on hg19.
Chr, chromosome; Imp, imputation; EA, effect allele; EAF, effect allele frequency; NEA, non-effect allele; SE, standard error; EUR, European; EAS, East Asian; GT, genotyped
