# Supplementary material for: Adiponectin GWAS loci harboring extensive allelic heterogeneity exhibit distinct molecular consequences
Source: PLoS Genet. 2020 Sep 11;16(9):e1009019. doi: 10.1371/journal.pgen.1009019 (PMC7511027; doi:10.1371/journal.pgen.1009019)
Supplement: S2 Table — (XLSX) [file pgen.1009019.s020.xlsx]

## Sheet: S2 Table
S2 Table. GWAS signals of adiponectin association at locus-wide significance using sequential conditional analysis
Lead Variant		Chr:Position	Effect/Non-Effect Allele	EAF in METSIM (Effect Allele Count)	EAF in 1000G Phase 3 EUR Populations	Imputation r2	LD (r2/D')a	Unconditioned GWAS			Sequential conditioned GWASc			Joint Analysis (GCTA)
								Effectb	SE	P	Effectcondb	SE	Pcondc	Effectjb	SE	Pj
CDH13
	rs12051272 (A)	16:82663288	T/G	0.11 (1,979)	0.02	0.99	-	-0.43	0.024	1.8x10-68	-		-	-0.407	0.025	7.7x10-62
	rs4782722 (B)	16:82672165	T/G	0.46 (10,047)	0.4	1	0.02/0.41	0.119	0.015	6.8x10-15	0.084	0.015	3.2x10-8	0.08	0.015	1.1x10-7
ADIPOQ
	rs199938283 (A)	3:186552469	C/CAAAT	0.03 (596)	0.02	0.99	-	-0.653	0.042	8.2x10-55	-	-	-	-0.614	0.051	5.5x10-33
	rs4632532 (B)	3:186551682	C/T	0.40 (11,090)	0.4	0.99	0.04/0.95	-0.13	0.015	1.5x10-17	-0.193	0.015	1.3x10-35	-0.175	0.016	1.9x10-28
	rs16861209 (C)	3:186563114	A/C	0.03 (532)	0.08	0.985	0.00/1.00	0.435	0.045	2.2x10-22	0.311	0.045	4.9x10-12	0.276	0.045	1.1x10-9
	rs73187787 (D)	3:186701595	T/C	0.18 (3,340)	0.09	0.979	0.01/0.88	0.126	0.02	1.9x10-10	0.115	0.019	3.8x10-9	0.101	0.019	1.7x10-7
	rs17366653 (E)	3:186570816	C/T	0.002 (29)	0.02	0.815	0.00/1.00	-0.848	0.195	1.4x10-5	-0.983	0.19	2.4x10-7	-0.967	0.181	8.3x10-8
	rs17846866 (F)	3:186570746	G/T	0.09 (1,647)	0.07	0.99	0.31/0.95	-0.373	0.026	4.5x10-45	-0.161	0.031	2.8x10-7	-0.144	0.032	5.0x10-6
	rs62625753 (G)	3:186572026	A/G	0.0008 (15)	0.007	GT	0.00/1.00	-0.766	0.358	3.0x10-3	-0.856	0.251	6.5x10-4	-		-
IRS1
	rs149689033	2:227029688	C/CATAG	0.35 (6,434)	0.37	0.993	-	0.094	0.016	3.0x10-9	-	-	-	0.094	0.016	3.8x10-9
PBRM1
	rs2276824	3:52637486	G/C	0.48 (9,617)	0.43	0.99	-	0.085	0.015	3.5x10-8	-	-	-	0.085	0.015	3.5x10-8
Chr, chromosome; EAF, effect allele frequency; LD, linkage disequilibrium; SE, standard error; GT, genotyped
aLD (r2/D') with variant showing the strongest evidence of association at each locus.
bβ: effect size from an additive model and corresponding to the effect allele for inverse-normal transformed adiponectin levels
cResults from sequential conditional analyses, in which we added the variant with the strongest evidence of association into the regression model as a covariate(s) and tested for the continued to test for the next strongest varint until the strongest variant showed a conditional P value >10-5 and had no annotation suggesting potential function. For signal B, the model includes just the lead varia…
