# Supplementary material for: Adiponectin GWAS loci harboring extensive allelic heterogeneity exhibit distinct molecular consequences
Source: PLoS Genet. 2020 Sep 11;16(9):e1009019. doi: 10.1371/journal.pgen.1009019 (PMC7511027; doi:10.1371/journal.pgen.1009019)
Supplement: S3 Table — (XLSX) [file pgen.1009019.s021.xlsx]

## Sheet: S3 Table
S3 Table. METSIM linkage disequilibrium values between identified signals at ADIPOQ
	rs199938283 (A)	rs4632532 (B)	rs16861209 (C)	rs73187787 (D)	rs17366653 (E)	rs7846866 (F)	rs62625753 (G)
rs199938283 (A)	-	0.95	1	0.88	1	0.94	1
rs4632532 (B)	0.04	-	1	0.13	1	0.17	0.77
rs16861209 (C)	0.001	0.01	-	0.03	1	1	1
rs73187787 (D)	0.006	0.003	0	-	1	0.76	0.66
rs17366653 (E)	0	0.003	0	0.004	-	1	1
rs17846866 (F)	0.31	0.004	0.003	0.01	0	-	1
rs62625753 (G)	0	0.001	0	0	0	0	-
LD calculated from 10,126 men enrolled in the Metabolic Syndrome in Men (METSIM) study based in Kuopio, Finland. Values below the diagonal are r2. Values above the diagnonal are D'.
