# Supplementary material for: Adiponectin GWAS loci harboring extensive allelic heterogeneity exhibit distinct molecular consequences
Source: PLoS Genet. 2020 Sep 11;16(9):e1009019. doi: 10.1371/journal.pgen.1009019 (PMC7511027; doi:10.1371/journal.pgen.1009019)
Supplement: S4 Table — (XLSX) [file pgen.1009019.s022.xlsx]

## Sheet: S4 Table
S4 Table. Adiponectin-association results in METSIM at ADIPOQ coding variants
hg19 Position	rsID	Amino Acid Change	MAF in METSIM	Effectinitiala	Pinitialb
186570873	rs114155159	L9Q	0	-	-
186570960	rs144448520	G38D	0	-	-
186570980	rs200573126	G45R	0	-	-
186571010	rs138227502	R55C	0	-	-
186571979	rs138835949	I74T	0	-	-
186572026	rs62625753	G90S	0.0008	-0.769	0.003
186572089	rs17366743	Y111H	0.04	0.04	0.33
186572419	rs138773406	R221S	0	-	-
186572480	rs141205818	H241P	0	-	-
MAF, minor allele frequency
a Effect size from an additive model and corresponding to the effect allele, for inverse-normal transformed adiponectin levels
bP values from initial genome-wide association regression model, including age, age2, and BMI as covariates
cAvailable variants were directly genotyped on an array or were imputed and passed all quality control filters. Additional coding variants are known, but not listed in this table.
