# Supplementary material for: Adiponectin GWAS loci harboring extensive allelic heterogeneity exhibit distinct molecular consequences
Source: PLoS Genet. 2020 Sep 11;16(9):e1009019. doi: 10.1371/journal.pgen.1009019 (PMC7511027; doi:10.1371/journal.pgen.1009019)
Supplement: S5 Table — (XLSX) [file pgen.1009019.s023.xlsx]

## Sheet: S5 Table
S5 Table. Sensitivity analysis comparing adiponectin-associated GWAS loci across reference panels and adjustments at locus-wide significance using sequential conditional analysis
Lead Variant		Chr	Position (hg19)	Effect/Non-Effect Allele	EAF	EA Count	Imputation r2	LD (r2/D')a	GoT2D, adjBMI			GoT2D, adjFM			HRC, adjBMI
									Signal #	Effect	P-value	Signal #	Effect	P-value	Signal #	Effect	P-value
ADIPOQ
	rs199938283	3	186552469	C/CAAAT	0.032	596	0.99	-	A	-0.6527	8.2x10-55	1	-0.6569	8.2x10-55	1	-0.6622	6.4x10-55
	rs4632532	3	186551682	T/C	0.401	11,090	0.99	0.04/0.95	B	-0.1928	1.3x10-35	2	-0.1935	8.6x10-36	2	-0.1944	4.4x10-36
	rs16861209	3	186563114	A/C	0.029	532	0.985	0.00/1.00	C	0.311	4.9x10-12	3	0.3051	1.1x10-11	3	0.314	2.5x10-12
	rs73187787	3	186701595	T/C	0.18	3,340	0.979	0.01/0.88	D	0.115	3.8x10-9	4	0.116	2.1x10-9	4	0.117	2.1x10-9
	rs17366653	3	186570816	C/T	0.002	29	0.815	0.00/1.00	E	-0.983	2.4x10-7	6	-0.951	5.8x10-7	5	-1.033	5.8x10-7
	rs17846866	3	186570746	G/T	0.089	1,647	0.99	0.31/0.95	F	-0.161	2.8x10-7	5	-0.161	2.8x10-7	6	-0.154	1.2x10-6
	rs62625753	3	186572026	A/G	0.0008	15	GT	0.00/1.00	G	-0.856	6.5x10-4	7	-0.844	7.7x10-4	7	-1.014	2.4x10-4
CDH13
	rs12051272	16	82663288	T/G	0.107	1,979	0.99	-	A	-0.4297	1.8x10-68	1	-0.4305	5.5x10-68	1	-0.4306	1.0x10-68
	rs4782722	16	82672165	G/T	0.458	10,047	1	0.02/0.41	B	0.0845	3.2x10-8	2	0.08418	2.7x10-8	2	0.08328	5.1x10-8
IRS1
	rs149689033	2	227029688	C/CATAG	0.346	6,434	0.993	-	A	0.0944	3.0x10-9	1	0.09737	1.1x10-9	1	0.09185	3.1x10-9
PBRM1
	rs2276824	3	52637486	G/C	0.48	9,617	0.99	-	A	0.085	3.5x10-8	-	0.081	1.9x10-7	1	0.086	3.3x10-8
Effect size from an additive model and corresponding to the effect allele for inverse-normal transformed adiponectin levels. P-values of sequential conditional analyses, in which we added the variant with the strongest evidence of association into the regression model as a covariate(s) and tested for the next strongest variant until the strongest variant showed a conditional P value >1x10-5 or ha…
aLD (r2/D') with variant showing the strongest evidence of association at each locus.
