# Supplementary material for: Adiponectin GWAS loci harboring extensive allelic heterogeneity exhibit distinct molecular consequences
Source: PLoS Genet. 2020 Sep 11;16(9):e1009019. doi: 10.1371/journal.pgen.1009019 (PMC7511027; doi:10.1371/journal.pgen.1009019)
Supplement: S6 Table — (XLSX) [file pgen.1009019.s024.xlsx]

## Sheet: S6 Table
S6 Table. Colocalization of adiponectin GWAS signals and subcutaneous adipose cis-eQTLs (RNA-seq, n=434).
GWAS Variant (Signal)	GWAS Locus	eQTL gene	Lead GWAS variant						Lead eSNP							LD
			NEA/EA	Effectinitial	Pinitial	Effectcond	Pcond		Lead eSNP	NEA/EA	Effectinitial	Pinitial	Effectcond	Pcond		r2	D'
rs12051272 (A)	CDH13	CDH13	G/T	0.989535	3.14668e-25	0.0373681	0.938959		rs2239857	C/G	0.997174	4.34523e-26	0.960729	0.0476832		1	1
rs143784260 (A)	ADIPOQ	ADIPOQ	C/T	-1.68473	1.03912e-09	794.635	0.241478		rs76786086	C/T	-1.6851	1.03344e-09	-796.32	0.240483		1	1
rs143784260 (A)	ADIPOQ	LNC02043	C/T	-1.19202	1.94134e-05	22.1416	0.80119		rs115527175	C/T	-1.19246	1.93123e-05	-23.3345	0.790728		1	1
rs17846866 (F)	ADIPOQ	ADIPOQ-AS1	T/G	0.773997	7.65092e-10	0	0.993823		rs17846866	T/G	0.773997	7.65092e-10	0	0.993823		--	--
rs6436620	IRS1	IRS1	T/C	-0.554769	4.40392e-16	15.9733	0.453602		rs1515110	G/T	-0.554778	4.31597e-16	-16.5238	0.438081		1	1
The expression quantitative trait locus (eQTL) data was generated from a subset of 434 METSIM subjects with RNA-sequencing. A false discovery rate (FDR) <1% was used for identifying cis-eQTLs. Binitial and Pinitial represent the effect size and p-value for the association between the variant tested and transcript expression levels in unconditioned models. Betacond and Pcond represent the effect s…
No cis-eQTL at PBRM1 or EPHA3 is significant at FDR < 5%
rs199938283 (signal A - ADIPOQ) is an indel and not available in the cis-eQTL dataset. For this analysis, rs143784260, a variant in perfect LD with rs199938283 (r2=1.00; calculated in METSIM) was used to represent signal A.
rs17366653 (signal E - ADIPOQ) is not available in the cis-eQTL dataset. No proxy variant (LD r2 > 0.95) identified in 1000G, phase 3 EUR data.
rs62625753 (signal G - ADIPOQ) is not available in the cis-eQTL dataset. No proxy variant (LD r2 > 0.95) identified in 1000G, phase 3 EUR data.
EA, effect allele; NEA, non-effect allele
