# Supplementary material for: Adiponectin GWAS loci harboring extensive allelic heterogeneity exhibit distinct molecular consequences
Source: PLoS Genet. 2020 Sep 11;16(9):e1009019. doi: 10.1371/journal.pgen.1009019 (PMC7511027; doi:10.1371/journal.pgen.1009019)
Supplement: S7 Table — (XLSX) [file pgen.1009019.s025.xlsx]

## Sheet: S7 Table
S7 Table. ADIPOQ GWAS variant eQTL asssociations in METSIM subcutaneous adipose (n=434) for transcripts surrounding ADIPOQ
Gene	Position (hg19)	rs143784260 (A)		rs4632532 (B)		rs16861209 ( C)		rs73187787 (D)		rs17366653 (E)		rs17846866 (F)		rs62625753 (G)
		185555113		186551682		186563114		186701595		186570816		186570746		186572026
		C (0.97)		T (0.60)		A (0.03)		T (0.18)		T (0.99)		T (0.91)		G (0.9992)
		Effect	P	Effect	P	Effect	P	Effect	P	Effect	P	Effect	P	Effect	P
ETV5	185,764,106-185,826,901	0.061683	0.826862	-0.0140686	0.834345	-0.211825	0.385739	-5.99718e-05	0.999447	.	.	-0.0203298	0.874369	.	.
DGKG	185,864,990-186,080,023	0.235955	0.402585	-0.00793732	0.906077	-0.179245	0.463027	0.0550365	0.524879	.	.	0.148932	0.246384	.	.
LINC02020	186,158,134-186,163,031	.	.	.	.	.	.	.	.	.	.	.	.	.	.
LINC020522	186,172,770-186,211,450	.	.	.	.	.	.	.	.	.	.	.	.	.	.
CRYGS	186,256,228-186,262,240	.	.	.	.	.	.	.	.	.	.	.	.	.	.
TBCCD1	186,263,856-186,288,332	0.023665	0.933125	0.0189663	0.777987	0.132672	0.587052	-0.0664967	0.442293	.	.	0.0636189	0.620709	.	.
DNAJB11	186,288,465-186,303,589	0.253326	0.368819	0.0533406	0.427668	0.207688	0.395095	-0.0969905	0.262247	.	.	0.211522	0.099427	.	.
AHSG	186,330,712-186,339,107	.	.	.	.	.	.	.	.	.	.	.	.	.	.
FETUB	186,358,149-186,370,797	.	.	.	.	.	.	.	.	.	.	.	.	.	.
HRG	186,383,741-186,396,029	.	.	.	.	.	.	.	.	.	.	.	.	.	.
KNG1	186,435,098-186,462,199	.	.	.	.	.	.	.	.	.	.	.	.	.	.
EIF4A2	186,501,361-186,507,685	0.00271922	0.992307	0.129063	0.0545298	-0.0471104	0.847096	0.0311267	0.719181	.	.	0.0342117	0.790176	.	.
SNORD2	186,502,585-186,502,654	.	.	.	.	.	.	.	.	.	.	.	.	.	.
SNORA63B	186,504,112-186,504,236	.	.	.	.	.	.	.	.	.	.	.	.	.	.
MIR1248	186,504,461-186,504,566	.	.	.	.	.	.	.	.	.	.	.	.	.	.
SNORA81	186,504,464-186,504,641	.	.	.	.	.	.	.	.	.	.	.	.	.	.
SNORA63	186,505,088-186,505,222	.	.	.	.	.	.	.	.	.	.	.	.	.	.
SNORA4	186,505,402-186,505,538	.	.	.	.	.	.	.	.	.	.	.	.	.	.
RFC4	186,507,682-186,524,484	-0.240618	0.393345	0.320106	1.42E-06*	0.361338	0.138654	-0.0816112	0.345615	.	.	-0.0491397	0.702313	.	.
LINC02043	186,528,669-186,543,310	1.19202	1.94134e-05	0.0387555	0.564477	0.116126	0.63453	0.265609	0.00203669	.	.	-0.155599	0.225837	.	.
ADIPOQ	186,560,463-186,576,252	1.68473	1.03912e-09	0.0739191	0.271522	0.482926	0.0475807	0.141045	0.102755	.	.	0.545167	1.82691e-05	.	.
ADIPOQ-AS1	186,569,676-186,579,157	0.0983118	0.727368	0.120277	0.0732581	0.314003	0.198292	-0.00679206	0.937469	.	.	-0.773997	7.65092e-10	.	.
ST6GAL1	186,648,315-186,796,341	-0.149524	0.595915	0.0620821	0.355853	0.470202	0.0537718	-0.201065	0.0198225	.	.	-0.0697408	0.587488	.	.
RPL39L	186,838,739-186,857,311	0.0733286	0.794844	0.126124	0.0602928	0.761872	0.00171209	-0.153769	0.0751814	.	.	-0.224656	0.0800671	.	.
LOC101929106	186,914,878-186,925,417	.	.	.	.	.	.	.	.	.	.	.	.	.	.
RTP1	186,915,274-186,919,253	.	.	.	.	.	.	.	.	.	.	.	.	.	.
MASP1	186,933,873-187,009,810	0.0603237	0.830619	0.0946948	0.158764	0.0845006	0.729431	-0.0016795	0.984523	.	.	0.111282	0.386581	.	.
LOC101929130	187,009,060-187,015,721	.	.	.	.	.	.	.	.	.	.	.	.	.	.
RTP4	187,086,168-187,089,369	0.109703	0.697253	-0.083926	0.211785	0.133409	0.584975	0.122338	0.157158	.	.	-0.0851481	0.507727	.	.
LINC02041	187,164,834-187,167,737	.	.	.	.	.	.	.	.	.	.	.	.	.	.
SST	187,386,694-187,388,201	.	.	.	.	.	.	.	.	.	.	.	.	.	.
RTP2	187,416,047-187,420,345	.	.	.	.	.	.	.	.	.	.	.	.	.	.
LOC100131635	187,420,154-187,450,203	.	.	.	.	.	.	.	.	.	.	.	.	.	.
BCL6	187,439,165-187,452,695	0.230772	0.413008	0.00359931	0.957331	-0.0812504	0.739454	0.000360651	0.996676	.	.	-0.0412145	0.74855	.	.
Subcutaneous adipose eQTL association results for the lead variant at the seven adipoenctin-associated signals near ADIPOQ and all transcripts located within 1Mb of the ADIPOQ transcription start site. Allele and effects are the alleles associated with increased adiponectin levels at each signal with the allele frequency in METSIM (GoT2D reference panel). Periods (.) indicated transcripts that di…
* Despite the significant P-value for signal B and expression levels of RFC4, the GWAS and eQTL association signals are not colocalized.
