# Supplementary material for: Adiponectin GWAS loci harboring extensive allelic heterogeneity exhibit distinct molecular consequences
Source: PLoS Genet. 2020 Sep 11;16(9):e1009019. doi: 10.1371/journal.pgen.1009019 (PMC7511027; doi:10.1371/journal.pgen.1009019)
Supplement: S8 Table — (XLSX) [file pgen.1009019.s026.xlsx]

## Sheet: S8 Table
S8 Table. Interrogation of subcutaneous adipose eQTLs for adiponectin-associated variants at the ADIPOQ locus in GTEx (July 2, 2019)
Variant	Chr	Position	Adiponectin-decreaseing allele (GWAS)	GTEx Subcutaneous Adipose
				Transcript	EA	Normalized effect size	P-Value	Lead eSNP	Lead eSNP P-value	GWAS/eSNP LD r2 (FIN)
rs143784260 (A)	3	186570746	T	ADIPOQ	T	-0.47	2.2e-09	rs35469083	4.5e-22	0.13
				ADIPOQ-AS1	-	-	-	rs17366653	1.2e-06	-
rs4632532 (B)	3	186551682	C	ADIPOQ	-	-	-	rs35469083	4.5e-22	-
				ADIPOQ-AS1	-	-	-	rs17366653	1.2e-06	-
rs16861209 (C)	3	186563114	C	ADIPOQ	-	-	-	rs35469083	4.5e-22	-
				ADIPOQ-AS1	-	-	-	rs17366653	1.2e-06	-
rs73187787 (D)	3	186701595	C	ADIPOQ	-	-	-	rs35469083	4.5e-22	-
				ADIPOQ-AS1	-	-	-	rs17366653	1.2e-06	-
rs17366653 (E)	3	186570816	C	ADIPOQ	-	-	-	rs35469083	4.5e-22	-
				ADIPOQ-AS1	C	0.87	1.2e-06	rs17366653	1.2e-06	1
rs17846866 (F)	3	186570746	G	ADIPOQ	G	-0.45	6.8e-22	rs35469083	4.5e-22	1
				ADIPOQ-AS1	-	-	-	rs17366653	1.2e-06	-
rs62625753 (G)	3	186572026	A	ADIPOQ	-	-	-	rs35469083	4.5e-22	-
				ADIPOQ-AS1	-	-	-	rs17366653	1.2e-06	-
eQTLs were examined in GTEx (subcutanenous and visceral adipose). All significant eQTLs associations are reported. GWAS and eQTL signals are considered colocalized if the pairwise LD (r2) between the adiponectin-associated variant and the lead variant associated with that gene (eSNP) is greater than 0.80 in Finns. Normalized effect size represents the change of inverse normal transformed expressi…
Chr, chromosome; eQTL, expression quantitative trait loci; LD, linkage disequilibrium; EA, effect allele
