# Supplementary material for: Adiponectin GWAS loci harboring extensive allelic heterogeneity exhibit distinct molecular consequences
Source: PLoS Genet. 2020 Sep 11;16(9):e1009019. doi: 10.1371/journal.pgen.1009019 (PMC7511027; doi:10.1371/journal.pgen.1009019)
Supplement: S9 Table — (XLSX) [file pgen.1009019.s027.xlsx]

## Sheet: S9 Table
S9 Table. Reciprocal conditional analysis of adiponectin GWAS signals 'A' and 'F' at ADIPOQ and cis-eQTLs for ADIPOQ and ADIPOQ-AS1 (RNA-seq, n=434).
Unconditioned eQTL Results
rsID	NEA/EA	Effectinitial	Pinitial		Effectcond A	Pcond A		Effectcond F	Pcond F
ADIPOQ
rs143784260 (A)	C/T	-1.685	1.04e-09		0	0.38		-1.437	1.34e-06
rs17846866 (F)	T/G	-0.545	1.83e-05		-0.285	0.34		0	0.96
ADIPOQ-AS1
rs143784260 (A)	C/T	-0.098	0.72		0	1		-0.918	0.00172
rs17846866 (F)	T/G	0.774	7.65e-10		0.94	5.59e-12		0	1
The expression quantitative trait locus (eQTL) data was generated from a subset of 434 METSIM subjects with RNA-sequencing. A false discovery rate (FDR) <5% was used for identifying cis-eQTLs. Binitial and Pinitial represent the effect size and p-value for the association between the variant tested and transcript expression levels in unconditioned models. Betacond and Pcond represent the effect s…
EA, effect allele; NEA, non-effect allele
