# Supplementary material for: Adiponectin GWAS loci harboring extensive allelic heterogeneity exhibit distinct molecular consequences
Source: PLoS Genet. 2020 Sep 11;16(9):e1009019. doi: 10.1371/journal.pgen.1009019 (PMC7511027; doi:10.1371/journal.pgen.1009019)
Supplement: S10 Table — (XLSX) [file pgen.1009019.s028.xlsx]

## Sheet: S10 Table
S10 Table. Adiponectin association results in METSIM at CDH13 coding variants
hg19 Position	rsID	Amino Acid Change	MAF in METSIM	Effectinitiala	Pinitialb
82673041	-	P55S	0	-	-
82673047	rs4782724	N39S	0	-	-
82892037	rs72807847	D62E	0.005	0.12	0.27
83065743	-	V96I	0	-	-
83065752	-	R99W	0	-	-
83065765	-	A103E	0	-	-
83065791	-	V112I	0.0005	0.63	0.04
83065794	rs183971768	G113R	0.0006	0.78	0.009
83159080	-	Q153E	0.0003	-0.23	0.74
83250987	-	R135L	0	-	-
83378467	-	L174V	0.0002	0.34	0.51
83636197	-	E328Q	0.002	0.09	0.56
83704419	rs35549391	A337T	0.03	0.03	0.9
83711918	-	V425I	0	-	-
83712011	-	V456M	0	-	-
83813584	rs190049290	A526S	0.0003	0.18	0.75
83813644	-	I546V	0.0007	-0.41	0.15
83813806	rs186440718	N600Y	0.01	-0.34	2.32x10-7
83816871	rs34106627	L604R	5e-05	-	-
83817060	-	S667T	0	-	-
83817069	rs186329336	S670T	0	-	-
MAF, minor allele frequency
a Effect size from an additive model and corresponding to the effect allele for inverse-normal transformed adiponectin levels
bP values from initial genome-wide association regression model, including age, age2, and BMI as covariates
cAvailable variants are those that were directly genotyped on an array or were imputed and passed all quality control filters. Additional coding variants are known, but not listed in this table.
N600Y shows initial association with adiponectin levels. However, this variant is in low LD (r2=0.18) with CDH13 signal A (rs12051272), and the association becomes non-significant in the models conditioned on rs12051272. N600Y and rs4782722 exhibit low pairwise LD (r2=0.02).
