# Supplementary material for: Adiponectin GWAS loci harboring extensive allelic heterogeneity exhibit distinct molecular consequences
Source: PLoS Genet. 2020 Sep 11;16(9):e1009019. doi: 10.1371/journal.pgen.1009019 (PMC7511027; doi:10.1371/journal.pgen.1009019)
Supplement: S11 Table — (XLSX) [file pgen.1009019.s029.xlsx]

## Sheet: S11 Table
S11 Table. Primer sequences used in functional assays
Locus (Signal)	PCR primers for luciferase transcriptional reporter assays	Sequence (5'-3')	Amplified Regions (hg19)
ADIPOQ (A)	rs76071583 Forward	TACCCTGGAGGAAATGATCG	chr3:186,557,655-186,558,116
	rs76071583 Reverse	GGGTCTGAGGGAGGAGAATC
ADIPOQ (A)	rs150411458 Forward	GAATTTCAAAGATCTGCAGAGGA	chr3:186,539,797-186,540,346
	rs150411458 Reverse	TTGTTTGTTTGTTTTTGAGACGA
ADIPOQ (A & B)	A and B haplotype Forward	GGAGGGGTAGGAATTGTGGT	chr3:186,550,688-186,552,119
	A and B haplotype Reverse	AGGTTGGAAGGGGTTTGAAAGGAG
ADIPOQ (B)	rs4632532 and rs1648707 Forward	TGCAAGACTCCAAAGCTGAG	chr3:186,551,528-186,551,877
	rs4632532 and rs1648707 Reverse	ATGTTTGCCAGGCTGGTCT
ADIPOQ (D)	rs13322149/55958900 Forward	CAAATACAGCAGGCCCCTGGAG	chr3:186,695,061-186,695,505
	rs13322149/55958900 Reverse	CACCAGCGGTTTCCCTTAGCCAC
CDH13 (B)	rs4782722/12444113 Forward	GGTTGTATTACTTTTCACCCTATGC	chr16: 82,638,519-82,638,916
	rs4782722/12444113 Reverse	GCATAGCAACTACAGTGAATTGTG
CDH13 (B)	rs3910232 Forward	TGTGGCAATTGGATTGAATG	chr16: 82,639,646-82,639,858
	rs3910232 Reverse	TGTCTGTCCACCAGAACAGG
Site directed mutagenesis primer
CDH13 (B)	rs4782722 GàT Forward	CTATGCTCCAAGGAATTTTATGTTCTGAAGGTGTCATGG
	rs4782722 GàT Reverse	CCATGACACCTTCAGAACATAAAATTCCTTGGAGCATAG
	rs4782722 TàG Forward	CTATGCTCCAAGGAATTTTATGGTCTGAAGGTGTCATGG
	rs4782722 TàG Reverse	CCATGACACCTTCAGACCATAAAATTCCTTGGAGCATAG
Oligonucleotide sequences for EMSAs
ADIPOQ (A)	rs76071583_Forward	CTTTCACAG/ATGTCACTG	chr3:186,557,864-186,557,880
Forward indicates forward primer, reverse indicates reverse primer (5'-3' with respect to the genome).
A and B haplotype amplifies a region containing: rs1648705, rs4632532, rs1648707 & rs143257534
